# Supplementary material for: Vimar/RAP1GDS1 promotes acceleration of brain aging after flies and mice reach middle age
Source: Commun Biol. 2023 Apr 15;6:420. doi: 10.1038/s42003-023-04822-1 (PMC10105717; doi:10.1038/s42003-023-04822-1)
Supplement: Supplementary file 3 — Supplementary Data 1 [file 42003_2023_4822_MOESM3_ESM.xlsx]

## Sheet: figure 1
		1a
				Replicate	day10	day 15	day25	day30	day35	day40	day 43	day50	day 57	day60	day 68	day 70	day74	day 76
			(μl/hr)
				1	1.8643	1.6653	1.73	1.78109	1.39966	1.3424	1.14877	0.875118	0.802393	0.355511	0.66623	0.340533	0.259829	0.149543
				2	1.5249	1.44103	1.39407	1.68948	1.35077	1.052	0.707348	0.700848	0.574701	0.841865	0.462522	0.440573	0.117949	0.10574
				3	1.7304	1.44547	1.64784	1.65231	1.36957	1.08767	0.815866	0.810356	0.852991	0.55107	0.519749	0.528462	0.29265	0.1579
				4				1.46669	1.31316	1.136	1.1499	1.141		0.707348	0.516687	0.1413	0.355214	0.2138
				5					1.32171					0.6526			0.380171
				6										0.526			0.286838
				7										0.568
				8
				MEAN	1.70653	1.51727	1.59064	1.64739	1.35097	1.15452	0.955471	0.88183	0.743362	0.600342	0.541297	0.362717	0.282108	0.156746
				SD	0.170954	0.12822	0.175121	0.132062	0.0353634	0.129899	0.228197	0.187151	0.148239	0.153546	0.0873379	0.166384	0.0922376	0.0443846
				SEM	0.0987004	0.0740281	0.101106	0.0660312	0.015815	0.0649497	0.114098	0.0935753	0.0855859	0.0580348	0.0436689	0.0831918	0.0376558	0.0221923
		1b
			replicate	day1	day15	day45	day60	day70	day75
			1	1	0.823484	1.09623	1.31554	1.09623	0.254817
			2	1.19209	1.4818	1.2738	1.38594	1.2738	0.215178
			3	1.27805	1.50621	1.03043	1.42343	1.03043	0.095147
			4	0.706765	0.835171	1.01699	1.41636	1.31554	0.173684
			5	0.556781	0.810056	1.20836	1.07465	1.38594	0.167671
			6	0.549706	0.935986	1.33394	0.984801	1.42343	0.107536
			7	0.849674	1.00567	1.04989	0.819607	1.2876	0.274145
			8	0.842599	0.715254	1.2876	1.17157	1.16167	0.091618
			9	0.671037	1.36931	0.728696	0.94872	1.07465	0.341939
			10	0.749567	1.17157	1.16167	0.751689	0.984801	0.169086
			MEAN	0.696094	0.945242	1.10425	1.06929	1.27481	0.192766
			SD	0.131628	0.231023	0.22308	0.207347	0.133511	0.0973284
			SEM	0.053737	0.0943149	0.091072	0.0846492	0.0545058	0.0397341
		1c
					Replicate	day1	day15	day40	day 60	day70
				intensity
				TTR	1	105.562	86.956	124.545	109.728	129.85
					2	97.022	93.558	88.745	112.168	174.738
					3	104.842	94.008	122.203	109.04	192.192
					4	137.39	117	127.37	116.99	197.583
					MEAN	111.204	97.8805	115.716	111.981	173.591
					SD	17.8806	13.1476	18.1041	3.59873	30.7473
					SEM	8.94028	6.57381	9.05206	1.79937	15.3737
		1d
				Replicate
			TTR		Day 1	day 30	day 50	day 70
				1	1	1.18689	1.84886	4.18644
				2	1	1.09541	2.3869	3.53357
				3	1	1.16098	1.81821	4.08688
				MEAN	1	1.14776	2.01799	3.93563
				SD	0	0.0471534	0.319854	0.351736
				SEM	0	0.027224	0.184668	0.203075

## Sheet: figure 2 
	2a							2b								2c								2f
			RU486 -	RU486 + (day30-end)					Age	RU486 -	RU486+							RU486 -	RU486+						DAY	control	calcium	calcium+vimar
		1							0									70.5882	44.7368						1
		2							2									53.125	57.8947						3		1	1
		3							4									55	50						5			1
		4							6									64.7059	56.25						7			1
		5	1						8									56.9444	48.5294						7			1
		5	1						10									75	43.4211						7			1
		5							12									72.0588	60						7			1
		5							12									73.75	47.0588						7			1
		6		1					14	1								60.2941	38.75						9		1	1
		6		1					14	1								68.421	38.1579						9			1
		7							16	1	1						MEAN	67.1255	49.0015						11
		8							16	1	1						SD	7.56843	7.92135						13	1
		9							18	1							SEM	3.0898	3.23388						15	1		1
		10	1	1					18	1															15	1		1
		10	1	1					20		1														15	1		1
		11							20		1														15			1
		12	1						22		1														15			1
		12	1						22		1														15			1
		13							22		1														17
		14							22							2d									19		1	1
		15							24	1	1							RU-	RU+						19		1	1
		16							24	1	1							1	0.232752						21
		17	1						24	1								1	0.169178						23		1
		17	1						24	1								1	0.239852						23		1
		17							26	1	1							1	0.435649						25		1
		18	1						26	1	1							1	0.341939						25		1
		18	1						26	1							MEAN	1	0.269358						27		1
		19		1					26	1							SD	0	0.115325						29
		19		1					28	1	1						SEM	0	0.0576624						31		1	1
		20	1						28	1	1														31		1	1
		20	1						28																31		1
		20							30	1															31		1
		21	1						30	1															33	1	1
		21	1						30	1															33	1	1
		22							30	1															33	1	1
		22		1					30	1															33	1	1
		22		1					30																35	1	1	1
		23	1						32		1														35	1	1	1
		23	1						32		1														35	1	1	1
		24							34	1															35	1	1	1
		25	1						34	1															35	1	1	1
		25	1						34							2e									35	1	1	1
		25							34									RU486 -	RU486 +						35	1	1	1
		26		1					36	1	1							1	2.41513						35	1	1	1
		26		1					36	1	1							1	1.59962						35	1	1
		27	1	1					36	1	1							1	1.97336						35		1
		27	1	1					36	1	1							1	1.97376						37		1	1
		27		1					36	1	1						MEAN	1	1.99604						37		1	1
		27		1					36	1	1						SD	0	0.408226						37		1	1
		28							36	1	1						SEM	0	0.23569						37			1
		28	1	1					36	1	1														39		1	1
		28	1	1					36	1	1														39		1	1
		28		1					36		1														39		1	1
		29		1					36		1														41	1	1	1
		30	1	1					36		1														41	1	1	1
		30	1	1					36		1														41	1	1	1
		30							38	1	1														41	1	1	1
		31		1					38	1	1														41	1	1	1
		31		1					38	1	1														41	1		1
		32							38	1	1														41			1
		33		1					38	1	1														43	1	1	1
		33		1					38	1	1														43	1	1	1
		34							38	1	1														43	1	1	1
		35		1					40		1														43	1	1	1
		35		1					40		1														43	1	1	1
		35		1					40																43	1	1
		35		1					40																43		1
		36		1					40																43		1
		36		1					42	1	1														43		1
		36							42	1	1														43
		36							42	1	1														45
		37	1	1					42	1	1														47	1	1	1
		37	1	1					42	1	1														47	1	1	1
		38							42	1	1														47	1	1	1
		39	1	1					42	1	1														47	1	1	1
		39	1	1					44																47	1	1	1
		39	1	1					46	1	1														47	1	1	1
		39	1	1					46	1	1														47	1	1	1
		39		1					46	1	1														47	1	1	1
		39		1					46	1	1														47	1	1	1
		39		1					46	1	1														47	1	1	1
		39		1					46	1	1														47	1	1	1
		39							46	1	1														47	1	1	1
		40	1	1					46	1	1														47	1	1	1
		40	1	1					46	1	1														47	1	1	1
		40		1					46	1	1														47	1	1
		40		1					46	1	1														47	1	1
		40							46	1	1														47		1
		41	1	1					46	1	1														47		1
		41	1	1					46	1	1														47		1
		41	1	1					46		1														47		1
		41	1	1					46		1														47		1
		41		1					46		1														47		1
		41		1					46		1														47		1
		42	1	1					48	1	1														49		1	1
		42	1	1					48	1	1														49		1	1
		42	1	1					48	1	1														49		1	1
		42	1	1					48	1	1														49		1	1
		42		1					48	1	1														49		1	1
		43		1					48	1	1														49		1	1
		44	1	1					48	1	1														49		1
		44	1	1					48	1	1														49		1
		44	1	1					48	1	1														51
		44	1	1					48	1	1														53	1	1	1
		44							48	1	1														53	1	1	1
		45	1	1					48		1														53	1	1	1
		45	1	1					48		1														53	1	1	1
		45		1					48		1														53	1	1	1
		45		1					48		1														53	1	1	1
		45		1					48		1														53	1	1	1
		45		1					48		1														53	1	1	1
		45		1					50	1	1														53	1	1	1
		45		1					50	1	1														53	1	1	1
		45		1					50	1	1														53	1	1	1
		45		1					50	1	1														53		1	1
		45		1					50	1	1														53		1	1
		45		1					50	1	1														53		1	1
		46	1	1					50	1	1														53		1	1
		46	1	1					50	1	1														53		1	1
		47	1	1					50	1	1														53		1	1
		47	1	1					50	1	1														53		1	1
		47	1	1					50	1	1														53		1	1
		47	1	1					50	1	1														53		1	1
		48		1					50	1															53		1	1
		48		1					52	1	1														53		1	1
		49	1						52	1	1														53		1	1
		49	1						52	1															53		1
		49							52	1															53		1
		50	1	1					54	1	1														53		1
		50	1	1					54	1	1														53		1
		50	1						54	1	1														53		1
		50	1						54	1	1														55	1		1
		50		1					54	1	1														55	1		1
		51		1					54	1	1														55	1		1
		52	1						54	1	1														55	1		1
		52	1						54	1	1														55	1		1
		53	1	1					54	1	1														55	1		1
		53	1	1					54		1														55			1
		53	1	1					54		1														55			1
		53	1	1					54		1														55			1
		53		1					54		1														55			1
		54		1					54		1														55			1
		54							54		1														55			1
		54							56	1	1														55			1
		55		1					56	1	1														55			1
		56		1					56	1	1														55			1
		56		1					56	1	1														55			1
		57		1					56	1	1														55			1
		57		1					56	1	1														55			1
		58	1	1					56	1	1														55			1
		58	1	1					56	1	1														55			1
		58							56	1	1														55			1
		59		1					56	1	1														55			1
		60	1	1					56	1	1														55			1
		60	1	1					56		1														55			1
		60		1					56		1														55			1
		60		1					56		1														55			1
		60		1					56		1														57		1
		60							58	1	1														57		1
		60	1	1					58	1	1														57		1
		60	1	1					58	1	1														57		1
		60		1					58	1	1														57		1
		60		1					58	1	1														57		1
		60		1					58	1	1														57		1
		60							58	1	1														57		1
		60							58	1	1														57		1
		60							58	1	1														57		1
		61		1					58	1	1														57		1
		61		1					58	1	1														57		1
		61		1					58	1	1														57		1
		61		1					58	1	1														57		1
		61							58	1	1														57		1
		61							58	1	1														57		1
		62	1	1					58	1	1														57		1
		62	1	1					58	1	1														59	1	1	1
		62	1	1					58	1	1														59	1	1	1
		62	1	1					58	1	1														59	1	1	1
		62	1						58	1	1														59	1	1
		62	1						58	1	1														59	1	1
		62							58	1	1														59	1	1
		63	1	1					58	1	1														59	1	1
		63		1					58		1														59	1	1
		64	1						58		1														59	1	1
		65							58		1														59	1	1
		66	1	1					58		1														59	1	1
		66	1	1					58		1														59	1	1
		66		1					58		1														61	1
		66		1					58		1														61	1
		66		1					58		1														61	1
		66		1					58		1														61	1
		66		1					58		1														61	1
		66		1					58		1														63	1	1	1
		66		1					58		1														63	1	1	1
		66		1					58		1														63	1	1	1
		66		1					58		1														63	1	1	1
		66		1					58		1														63	1	1	1
		66							58		1														63	1	1	1
		67	1	1					58		1														63		1	1
		67	1	1					58		1														63		1	1
		67	1	1					58		1														63		1	1
		67	1	1					58		1														63		1	1
		67	1	1					58		1														63		1	1
		67	1	1					58		1														63		1	1
		67	1	1					58		1														63		1	1
		67	1						60	1															63		1	1
		67							60	1															63		1	1
		67							60	1															63		1	1
		68	1	1					60	1															63		1	1
		68	1	1					60	1															63		1	1
		68	1	1					60	1															63		1	1
		68	1	1					60	1															63		1	1
		68	1	1					60	1															63		1	1
		68	1	1					60	1															63		1	1
		68	1	1					60	1															63		1	1
		68	1	1					60	1															63		1	1
		68		1					62	1															63		1
		68		1					62	1															63		1
		69	1	1					62	1															63		1
		69	1	1					62	1															63		1
		69	1	1					64	1															63		1
		69	1	1					64	1															63		1
		69	1	1					64	1															63		1
		69	1	1					64	1															63		1
		69	1						64	1															63		1
		69	1						66	1															63		1
		69							66	1															63		1
		70	1						66	1															63		1
		71	1	1					66	1															63		1
		71	1	1					66	1															63		1
		71	1						66	1															63		1
		71	1						66	1															63		1
		71	1	1					66	1															63		1
		71	1						66	1															65
		71							68	1															67	1
		71							68	1															69	1	1	1
		72	1						68	1															69	1	1	1
		73	1	1					68	1															69	1	1	1
		73	1	1					68	1															69	1	1	1
		73	1	1					70	1															69	1	1	1
		73	1						70	1															69	1	1	1
		73							70	1															69	1	1	1
		73	1	1					70	1															69	1	1	1
		73	1	1					70	1															69	1	1	1
		73	1	1					72	1															69	1	1	1
		73	1						72	1															69	1	1	1
		73	1						72	1															69	1	1
		74	1	1					72	1															69	1	1
		75	1	1					72	1															69	1	1
		75	1	1					74																69	1	1
		75	1	1					76	1															69	1	1
		75	1	1					76	1															69	1	1
		75		1					78	0															69	1	1
		75		1					78	0															69	1	1
		75							78	0															69		1
		76	1	1					78	0															69
		76	1	1																					69
		76																							69
		77	1	1																					69
		78	1	1																					69
		79	1	1																					69
		80	1	1																					71	1
		81	1	1																					71	1
		81	1	1																					71
		81	1																						71
		81	1																						71
		81	1																						71
		81	1																						71
		81	1																						71
		81	1																						71
		81	1																						71
		81	1																						73	1
		81	0																						73	1
		81	0																						73	1
		81	0																						73
		81	0																						75	1
		81	0																						75	1
		81	0																						75	1
		81	0																						75	1
		81	0																						75	1
		81	0																						77	1
		81	0																						77	1
		81	0																						77	1
		81	0																						77	1
		81	0																						77	1
		81	0																						77	1
		81	0																						77	1
		81	0																						77	1
		81	0																						77	1
		81	0																						77	1
		81	0																						77	1
		81	0																						77	1
		81	0																						77	1
		81	0																						77	1
		81	0																						79	1
		81	0																						79	1
																									79	1
																									79	1
																									79	1
																									79	1
																									79	1
																									79	1
																									81	1
																									81	1
																									81	0
																									81	0
																									81	0
																									81	0
																									81	0
																									81	0
																									81	0
																									81	0
																									81	0
																									81	0
																									81	0
																									81	0
																									81	0
																									81	0
																									81	0
																									81	0
																									81	0
																									81	0

## Sheet: fiugre 3
	3a										3b							3c
																				control	RU486 all	RU486 late
		day	Ctrl	ru486 all	ru486 late															102.3	165	50.93
													RU486-	RU486 all	RU 486 late					123.69	123.32	41.68
													23734	18718	64702					115.1	137.07	62.29
													31263	24669	89089					97.15	147.21	82.81
													30675	23399	85794					144.73	142.81	51.39
																				118.91	162.78	54.96
		11	1		1								RU486-	RU486 all	RU 486 late					89.4	164.82	41.23
		11	1		1								1	0.788659	2.72615					104.89	143.89	77.82
		11			1								1	0.78908	2.84969					118.66	173.51	60.19
		11			1								1	0.762812	2.79688					113.42	118.3	40.4
		11			1								1	0.620895	2.7039					89.7	171.04	80.4
		13	1	1	1							MEAN	1	0.780184	2.79091
		13	1		1							SD	0	0.0150458	0.0619882
		13										SEM	0	0.00868668	0.0357889
		15	1
		15																		RU486-	RU486 all	RU 486 late
		17	1	1	1															1	1.6129	0.49785
		17	1	1																1	0.997008	0.336971
		17	1	1																1	1.19088	0.541181
		17		1																1	1.51529	0.852393
		17		1																1	0.986734	0.355075
		17		1																1	1.36893	0.462198
		19	1	1	1															1	1.84363	0.461186
		19			1															1	1.37182	0.74192
		21	1	1	1															1	1.46225	0.507247
		21	1	1																1	1.04303	0.356198
		21	1																	1	1.9068	0.896321
		21	1																MEAN	1	1.34606	0.480637
		21																	SD	0	0.31087	0.142089
		21																	SEM	0	0.126912	0.0580075
		23	1	1	1
		23	1	1	1
		23		1	1
		23		1	1
		23			1
		25	1	1	1
		25	1
		25	1
		25
		27	1	1	1						3d
		27	1	1	1													3e
		27	1	1	1
		27	1	1	1							μm	RU486-	RU486 all	RU 486 late					dt 0 40	dt 500 40	dm 0 40	dm 500 40
		27	1	1	1								0.556781	0.274145	1.31554					1	0.37691	0.868421	1.05603
		27											0.549706	0.341939	1.2738					1	0.130816	0.656102	0.773432
		27											0.254817	0.671037	1.19209					1	0.097134	0.920382	1.03822
		27											0.173684	0.215178	1.50621					1	0.110772	1.22561	1.52439
		29	1	1	1								0.728696	0.849674	1.33394					1	0.25188	0.948308	1.09023
		29	1	1	1							MEAN	0.383747	0.375575	1.32191				MEAN	1	0.178908	0.917629
		29	1		1														SD	0	0.132724	0.235002
		29	1	1	1								RU486-	RU486 all	RU 486 late				SEM	0	0.0663621	0.117501
		29	1		1								1.12998	0.96227	2.66988
		29	1		1								1.21418	0.755271	2.81356
		29	1										0.562837	1.48218	2.63308
		29	1										0.82538	0.475283	3.32689
		29	1										1.60954	1.87675	2.94639
		29	1									MEAN	0.637981	0.640255	1.93869
		29	1									SD	0.343911	0.390378	0.818556
		31	1	1	1							SEM	0.108754	0.123448	0.25885
		31	1	1	1
		31	1	1	1
		31	1	1	1
		31	1	1	1
		31	1		1
		31	1		1
		31	1		1
		31
		31
		31
		31
		33	1	1	1
		33	1	1
		33	1	1
		33	1	1
		33	1	1							3f
		33	1										1	3.35172
		33	1										1	8.34483
		33	1										1	5.04878
		33	1										1	9.31667
		33											1	6.52326
		33										MEAN	1	6.5155
		33										SD	0	2.79009
		33										SEM	0	1.39504
		33
		33
		35	1	1	1
		35	1	1	1
		35	1	1	1
		35	1	1	1
		35	1	1	1
		35	1	1	1
		35	1	1	1
		35	1	1	1
		35	1	1	1
		35	1	1	1
		35	1	1
		35	1	1
		35	1
		35
		35
		35
		35
		35
		35
		35
		35
		37	1	1	1
		37	1	1	1
		37	1		1
		37	1		1
		37	1		1
		37	1
		37	1
		37	1
		37	1
		37	1
		37	1
		37	1
		37	1
		37	1
		37	1
		37	1
		37
		39	1	1	1
		39	1	1	1
		39	1	1	1
		39	1	1	1
		39	1	1	1
		39	1	1
		39	1	1
		39	1	1
		39	1
		39	1
		39	1
		41	1	1	1
		41	1	1	1
		41	1	1	1
		41	1	1	1
		41	1	1	1
		41	1	1	1
		41	1	1
		41	1	1
		41	1
		41	1
		41	1
		41	1
		41	1
		43	1	1	1
		43	1	1	1
		43	1	1	1
		43	1	1	1
		43	1	1	1
		43	1	1	1
		43	1	1
		43	1	1
		43	1	1
		43	1	1
		43	1	1
		43	1	1
		43	1	1
		43	1	1
		45	1	1
		45	1	1
		45	1	1
		45	1	1
		45	1	1
		45	1	1
		45	1	1
		45	1	1
		45	1	1
		45	1	1
		45	1	1
		45	1
		47	1	1	1
		47	1	1	1
		47		1	1
		49	1	1	1
		49	1	1	1
		49	1	1
		49	1	1
		49	1	1
		49	1	1
		49	1	1
		49	1	1
		49	1	1
		49	1
		49	1
		49	1
		49	1
		49	1
		49
		49
		49
		51	1	1	1
		51	1	1	1
		51	1	1	1
		51	1	1	1
		51	1	1	1
		51	1		1
		51	1		1
		51	1
		51	1
		51	1
		53	1	1	1
		53	1	1	1
		53	1	1	1
		53	1	1	1
		53	1	1	1
		53	1	1	1
		53	1
		55	1	1	1
		55	1	1	1
		55	1	1	1
		55	1	1	1
		55	1	1	1
		55		1	1
		55		1
		55		1
		55		1
		55		1
		55		1
		55		1
		55		1
		57	1	1	1
		57	1	1	1
		57	1	1	1
		57		1
		59		1	1
		59		1	1
		59			1
		61	1	1	1
		61	1	1	1
		61	1		1
		61			1
		61			1
		61			1
		61			1
		61			1
		61			1
		61			1
		63	1	1	1
		63	1	1	1
		63	1		1
		65	1		1
		65			1
		67		1	1
		67			1
		67			1
		67			1
		67			1
		67			1
		67			1
		67			1
		67			1
		67			1
		69			1
		69			1
		69			1
		71			1
		71			1
		71			1
		71			1
		73			1
		73			1
		73			1

## Sheet: figure 4
	4a									4b													4c
																									contrl	rap1gds1 overexpression
				control	rap1gds1 overexpression						replicate	contrl	rap1gds1 overexpression												46.1804	97.4547
			replicate	8.18	7.35							130.73	90.89												55.746	95.5839
				6.71	4.04							112.31	71.25												48.5883	108.161
				3.68	2.97							139.32	88.85												52.4384	126.156
				5.98	5.06							111.86	62.52												45.2807	138.855
				3.8	2.41							167.68	50.33												35.2917	137.251
				4.16	3							157.89	103.32												40.2386	140.949
				9.57	2.66						MEAN	132.38	72.768												41.973	136.017
				13.27	2.76						SD	23.0264	17.3048												52.9411	143.971
				7.57	3.68						SEM	10.2977	7.73895												54.886	153.379
				13.44	2.61																				48.7867	183.313
				12.68	3.67																				49.4577	193.566
				6.56	3.11																				54.1595	201.092
				7.71	7.23																				76.8196	202.695
				7.5	3.43																				77.0709	190.846
				3.15	2.38																			MEAN	56.1751	179.669
				7.11	4.06					4d						4e								SD	10.4124	25.1438
				3.19	3.39							contrl	rap1gds1 overexpression						control	micu i4				SEM	4.25084	10.2649
				6.54	3.64						replicate	19.22	164.64					replicate	1.1	4.04
				9.94	1.52							74.6	166.69						0.57	3.69
				10.41	3.12							61.91	165.28						0.58	4.91
				4.14	3.57							98.27	132.37						0.66	5.32
				4.38	2.31							58.8	187.38						0.58	3.84
				5.53	1.69							37.82	185.9						1.56	5.54
				4.71	2.6							126.22	204.42						0.7	3.87
				4.66	3.53							66.6	129						0.4	5.49
				3.6	2.14							62.4	113						0.65	4
					2.04							92	130						0.85	3.08
					2.03							68	127						0.98	4.38
			MEAN	4.576	2.385							111.61	201					MEAN	0.79	4.30333
			SD	0.693924	0.636388							111	129					SD	0.405068	0.992828
			SEM	0.310332	0.259804							33	216					SEM	0.165368	0.40532
												94
												35
												82
												73
											MEAN	77.7683	182
											SD	35.6772	46.5081
											SEM	14.5652	26.8514
	4f
		RAP1GDS1 siRNA
		min	replicate
		0	98.9498	119.604	123.5	117.012	89.0135	56.7606	60.4	106.644	95.2683
		1	85	100	119	116	84	84	50	97	93.5
		2	86	103	116	123	89	62	54	96	85
		3	90	105	122	121	95	79	61	93	77
		4	95	106	126	119	103	89	65	90	87
		5	95	105	121	113	100	83	66	89	80
		6	94	107	120	112	104	87	71	89	77
		7	92	104	116	112	95	85	62	89	73
		8	97	105	121	113	100	83	66	89	80
		9	98	107	120	112	104	87	71	89	77
		10	102	107	112	112	95	85	73	89	73
		11	101	109	116	108	108	91	73	90	78
		12	100	113	117	112	102	99	74	88	79
		13	99	108	116	95	98	98	73	87	84
		14	102	110	113	108	94	88	83	74	83
		15	99	109	109	102	87	94	81	73	85
		16	100	106	111	95	81	87	77	83	83
		17	101	108	108	94	77	81	84	70	90
		control siRNA
		min	replicate
		0	136	168	205	106	200	151	159
		1	181	212	218	168	232	232	167
		2	209	231	253	253	259	256	219
		4	244	254	243	241	250	259	238
		6	229	253	241	247	249	252	254
		8	222	243	221	238	239	242	239
		10	208	244	209	229	222	232	235
		12	220	231	198	239	231	228	234
		14	229	238	198	216	201	222	233
		16	219	246	158	215	208	219	201
		18	198	235	152	201	206	202	202

## Sheet: figure 5
	5a
				2						16
			RAP1GDS1	383036	312359	458964	419635	289641	178546	389773	398841	564161	652787	453070	246102
			ACTIN	321251	284965	401865	401587	274856	168541	329648	325846	414523	435846	255412	154874
				21						27
			RAP1GDS1	488472	435246	740712	747008	634231	396890	612068	667555	922490	842974	743841
			ACTIN	327744	295956	392846	385842	297485	175846	348464	315156	412846	358542	284668
					2M	16M	21M	27M
					1	0.991667	1.25	1.47315
					1	1.11667	1.34167	1.93241
					1	1.19167	1.65093	1.95648
					1	1.43333	1.85278	2.25
					1	1.68333	2.02315	2.47963
					1	1.5	2.13056
				MEAN	1	1.28333	1.62371	2.01833
				SD	0	0.275565	0.328623	0.37911
				SEM	0	0.123236	0.146965	0.169543
	5b
			2			16			21			27
		MIRO1	321510	265981	284621	452979	36985	41236	684852	549856	810054	1054842	685497	810054
		RAP1GDS1	548955	489659	546327	645697	45873	59296	651513	431117	587546	510172	475024	606623
			2M	16M	21M	27M
			1	1.19782	1.7948	3.53031
			1	1.48426	2.34799	2.65664
			1	1.33486	2.64641	2.56319
		MEAN	1	1.34104	2.07139	3.09347
		SD	0	0.202544	0.391164	0.617778
		SEM	0	0.14322	0.276595	0.436835
	5c
			2 month	17month	21month	27month
			1.208	1.395	1.345	0.74
			3.18	1.341	1.403	0.167
			2.916	1.39	1.83	0.78
			1.48	1.506	1.611	0.099
			1.048	1.475	1.659	0.64
			1.208	1.459	1.65	0.82
			1.687	1.14	1.286	0.131
			1.513	1.801	1.539	0.63
			1.429	1.318	2.146	0.1
			1.477	1.416	1.858	0.83
		MEAN	1.39417	1.44983	1.6485	0.403333
		SD	0.229322	0.219348	0.28015	0.328571
		SEM	0.0936203	0.0895483	0.114371	0.134139
	5d
			2 month	8 month	12 month	15 month	25.5 month
			665.462	1513.32	2939.39	3029.32	6979.96
			1185.95	684.664	1488.27	2298.33	6104.31
			993.298	1083.78	2544.22	1955.55	8801.05
			802.579	1704.39	2510.6	3725.23	5633.61
		MEAN	948.236	1093.92	2323.96	2427.73	7295.11
		SD	263.153	414.421	750.214	548.456	1375.71
		SEM	151.931	239.266	433.136	316.651	794.269
			2 month	8 month	12 month	15 month	25.5 month
			0.838856	1.90763	3.70528	3.81864	8.79866
			1.49496	0.863061	1.87606	2.89719	7.69486
			1	1.36617	3.20714	2.46508	11.0943
			1.0117	2.14848	3.16476	4.69588	7.1015
		MEAN	1.11127	1.37895	2.92949	3.0603	9.19593
		SD	0.341913	0.522404	0.94569	0.691362	1.73417
		SEM	0.197403	0.30161	0.545995	0.399158	1.00122
	5e
			2 month	27 month		2 month	27 month
			40022	77575		1.14241	2.21434
			35033	77932		1	2.22453
			33188	66608		0.947335	1.90129
			16681	71088		0.476151	2.02917
			24973	54766		0.712842	1.56327
			30313	77794		0.86527	2.22059
		MEAN	29979.4	69593.8	MEAN	0.855747	1.98652
		SD	9200.53	9542.49	SD	0.262625	0.272386
		SEM	4114.6	4267.53	SEM	0.117449	0.121815

## Sheet: figure 6
	6a
			control	Tg
			3.18	0.64
			2.916	0.82
			1.539	0.63
			2.146	0.74
			1.858	0.167
		MEAN	2.44525	0.7075
		SD	0.746615	0.0899537
		SEM	0.373308	0.0449768
	6b
			wt 2 month	wt 8 month	wt 12 month	wt 24 month	Tg 8 month
			5	7	1	2	3
			2	9	3	1	4
			5	7	1	2	2
			4	9	3	2	3
			4	8	2	1	3
			6	9	3	2	4
					6	0	2
							3
		MEAN	4.2	8.4	3	1.33333	3
		SD	1.48324	0.894427	1.67332	0.816497	0.894427
		SEM	0.663325	0.4	0.68313	0.333333	0.365148
	6C
			2 month	10 month	12 montn	21 month	28 month	Tg 8 month
			8.48638	7.55556	7.41447	5.4902	1.36126	2.47149
			6.52174	7.4359	5.10421	5.4	0.983607	1.7014
			8.4058	9.45946	6.91882	4.61538	1.08333	2.30627
			9.45946	9.13044	9.90566	6.80851	1.24224	3.30189
			9.58333	7.46447	6.437	5.00642	1.96881	2.14567
								1.66881
		MEAN	8.49134	8.20916	7.15603	5.4641	1.32785	2.38534
		SD	1.22641	0.998961	1.76143	0.827952	0.386511	0.587142
		SEM	0.548469	0.446749	0.787734	0.370272	0.172853	0.262578
	6D
			Control	TG
		60
		120
		120
		260		1
		265		1
		270		1
		270		1
		288		1
		300
		360	0
		360	0
		360	0
		360	0
		360	0
	6F
			WT	KO
			4.5	122.81
			9.25	25.94
			4.31	44.81
			17.37	35.94
			12.69	45.69
			5.37	46.87
		MEAN	9.624	55.038
		SD	5.56854	38.7184
		SEM	2.49033	17.3154
	6G
			WT	DG WT	KO WT
			11.8291	5.77819	9.87011
			12.5249	5.00167	8.07894
			12.2196	4.76985	9.59386
			12.3323	4.44305	8.49596
			10.3866	6.66864	7.44657
			12.6476	6.71305	8.85159
		MEAN	11.8585	5.33228	8.69709
		SD	0.861167	0.894574	1.0206
		SEM	0.385125	0.400066	0.456428
	6H
			control	KO
		1
		20	1
		40
		60
		80
		80	1
		100	1
		100
		120	0	0
		120	0	0
		120	0	0
		120	0	0
		120	0	0
		120	0	0
		120		0
		120		0

## Sheet: supplemetary figure 1
	1a
			ATP lumminance	day15	day 30	day40	day50	day 60	day 75
				22581.7	23860.8	18054	10677.8	9506.07	3092.28
				23725.3	33105.4	16985.2	15713.7	6917.79	3438.96
				40955.7	36366.8	20540.1	13947.4	7131.47	5661.73
			MEAN	23153.5	28483.1	17519.6	13195.7	8211.93	3265.62
			SD	808.626	6536.87	755.77	3560.94	1830.19	245.14
			SEM	571.785	4622.26	534.41	2517.97	1294.14	173.341
	S1B
			cox1					cytb
			day1	day30	day50	day70		day1	day30	day50	day70
			0.186153	0.358036	0.194171	0.158235		0.189155	0.461341	0.217481	0.130602
			0.208039	0.368323	0.179562	0.149439		0.211019	0.382954	0.200119	0.12776
			0.184862	0.448238	0.181169	0.123281		0.189314	0.352257	0.188336	0.114534
		MEAN	0.197096	0.363179	0.186866	0.153837	MEAN	0.200087	0.422148	0.2088	0.129181
		SD	0.0154757	0.00727401	0.0103301	0.00621971	SD	0.0154602	0.055428	0.0122768	0.0020096
		SEM	0.010943	0.0051435	0.0073045	0.004398	SEM	0.010932	0.0391935	0.008681	0.001421
	S1C
	day 2	340 nm	380 nm	ratio		day55	340 nm	380 nm	ratio
		11056	15572	0.709992			11641	15317	0.760005
		12733	19589	0.650008			17300	22763	0.760005
		12398	18504	0.670017			18615	24493	0.760013
		20499	30146	0.679991			16800	20488	0.819992
		20456	25570	0.8			16630	20531	0.809995
		19511	28277	0.689995			23252	28706	0.810005
		21227	30764	0.689995			23896	26849	0.890015
		18301	28155	0.650009			24996	28405	0.879986
		20801	32502	0.639991			12468	14168	0.880011
		26234	40991	0.639994			13560	16537	0.819979
		19392	25184	0.770013			12344	15240	0.809974
		17075	22467	0.760004			12084	14919	0.809974
		24784	33492	0.739998			15585	16405	0.950015
		25144	34444	0.729997			16950	17842	0.950006
	day19	340 nm	380 nm	ratio			15430	16242	0.950006
		11396	21502	0.529997		day60	340 nm	380 nm	ratio
		14279	26942	0.52999			14815	13468	1.10001
		20346	38388	0.530009			18563	17030	1.09002
		20909	29870	0.7			25210	23342	1.08003
		21872	31245	0.700016			22198	20180	1.1
		10910	15811	0.690026			17041	15779	1.07998
	day30	340 nm	380 nm	ratio			24104	22527	1.07
		10801	15430	0.7			17144	11506	1.49001
		10574	15105	0.700033			18645	12598	1.48
		23520	34087	0.689999			16973	11546	1.47003
		11865	14470	0.819972			16616	19098	0.870039
		22965	28352	0.809996			15105	17564	0.859998
		21358	26367	0.810028			19030	22128	0.859996
		20900	24580	0.850285			20477	22752	0.900009
		21243	25593	0.830032			18480	20764	0.890002
		21303	25666	0.830009			18293	20554	0.889997
	day40	340 nm	380 nm	ratio			25364	29840	0.85
		13192	18071	0.730009			23791	28323	0.839989
		15121	20714	0.729989			22219	26451	0.840006
		14954	20485	0.729998		day65	340 nm	380 nm	ratio
		13858	18984	0.729983			18372	15439	1.18997
		14443	19785	0.729997			17086	14480	1.17997
		13563	18579	0.730018			16720	14169	1.18004
		11904	15460	0.769987			16994	11968	1.41995
		10282	13353	0.770014			17042	12087	1.40994
		11442	14860	0.769987			20760	14723	1.41004
		11837	17935	0.659994			20160	18310	1.10104
		14344	21409	0.669999			22338	16525	1.35177
		17853	26254	0.680011			19956	16493	1.20997
		12110	13607	0.889983			23413	26015	0.899981
		13031	14164	0.920008			25472	28303	0.899975
		11760	12645	0.930012			25472	24401	1.04389
	day50	340 nm	380 nm	ratio			24961	25733	0.97
		14892	24413	0.61			31481	32454	0.970019
		13440	22033	0.61			23270	23990	0.969987
		13304	22173	0.6		day74	340 nm	380 nm	ratio
		13560	14274	0.95			20490	18841	1.08751
		12344	12994	0.95			29741	27494	1.08173
		12084	12720	0.95			30173	27952	1.07943
		15255	18604	0.82			28224	19006	1.48499
		13887	17144	0.81			13675	9260	1.47673
		13595	16783	0.81			17135	11646	1.47131
	s1d
			day1	day20	day40	day60	day75
			1	1	1.35	2.25	2.47
			1	0.97	1	2	2.25
			1	1.2	1.2	1.87	1.98
		MEAN	1	0.985	1.175	2.125	2.36
		SD	0	0.0212132	0.247487	0.176777	0.155563
		SEM	0	0.015	0.175	0.125	0.11
	s1e
	cs	vimar	day1	day20	day30	day50	day70		miro	day1	day20	day30	day50	day70
			1	2.033	2.391	11.348	13.324			1	2.05	2.663	11.95	15.473
			1	2.234	2.621	13.521	15.776			1	1.529	1.905	9.426	11.564
			1	1.578	1.442	8.243	10.165			1	2.257	2.038	11.198	11.732
			1	1.581	1.093	9.997	13.079			1	1.85	2.625	12.624	14.635
		MEAN	1	1.8565	1.88675	10.7773	13.086		MEAN	1	1.9215	2.30775	11.2995	13.351
		SD	0	0.330213	0.735126	2.22749	2.29674		SD	0	0.309968	0.392353	1.37813	1.99717
		SEM	0	0.165106	0.367563	1.11374	1.14837		SEM	0	0.154984	0.196177	0.689067	0.998585
		drp1	day1	day20	day30	day50	day70		opa1	day1	day20	day30	day50	day70
			1	2.126	3.556	13.506	16.385			1	1.218	1.144	1.57	1.811
			1	1.938	2.329	9.091	11.117			1	1.252	1.23	1.311	1.75
			1	1.715	1.516	5.864	12.324			1	1.764	1.458	1.684	1.747
			1	2.385	2.689	7.942	12.189			1	1.141	1.11	1.842	1.157
		MEAN	1	2.041	2.5225	9.10075	13.0038		MEAN	1	1.34375	1.2355	1.60175	1.61625
		SD	0	0.28428	0.845839	3.22622	2.31794		SD	0	0.283989	0.156694	0.223628	0.307583
		SEM	0	0.14214	0.422919	1.61311	1.15897		SEM	0	0.141994	0.078347	0.111814	0.153792
		mfn1	day1	day20	day30	day50	day70		mfn2	day1	day20	day30	day50	day70
			1	1.351	1.526	1.083	1.639			1	0.25	0.181	0.566	0.6033
			1	1.218	1.938	1.151	1.71			1	1.121	1.166	1.089	1.204
			1	1.085	1.64	1.67	1.082			1	1.25	1.181	1.566	1.603
			1	1.14	1.133	1.149	1.395			1	1.138	1.136	1.161	1.346
		MEAN	1	1.1985	1.55925	1.26325	1.4565		MEAN	1	0.93975	0.916	1.0955	1.18907
		SD	0	0.115385	0.33305	0.273001	0.283785		SD	0	0.463381	0.490357	0.41072	0.423995
		SEM	0	0.0576924	0.166525	0.136501	0.141892		SEM	0	0.23169	0.245179	0.20536	0.211997
	s1f
	w1118	vimar	day1	day20	day30	day40	day50	day60	day70		miro	day1	day20	day30	day40	day50	day60	day70
			1	1.22	1.295	1.631	2.469	3.877	5.311			1	1.019	1.225	1.539	3.226	4.942	5.994
			1	1.661	0.82	1.397	2.219	4.888	5.133			1	0.923	1.195	1.7	2.46	4.432	4.278
			1	0.839	1.151	0.995	1.532	3.432	4.063			1	1.135	1.554	1.194	1.69	5.422	6.429
			1	1.58	1.654	1.582	2.54	5.22	6.584			1	1.22	1.67	1.64	1.397	4.876	4.995
		MEAN	0.8	1.07154	1.0173	1.1483	1.78038	4.35425	5.27275		MEAN	0.849036	0.900472	1.1712	1.51825	2.19325	4.918	5.424
		SD	0.447214	0.653834	0.561944	0.618503	0.998742	0.839191	1.03342		SD	0.337566	0.40461	0.57421	0.226145	0.821584	0.405196	0.971645
		SEM	0.2	0.292404	0.251309	0.276603	0.446651	0.419596	0.51671		SEM	0.150964	0.180947	0.256794	0.113073	0.410792	0.202598	0.485822
		drp1	day1	day20	day30	day40	day50	day60	day70		opa1	day1	day20	day30	day40	day50	day60	day70
			1	1.269	1.408	1.639	3.224	4.926	5.151			1	1.667	2.766	2.7	1.354	1.914	2.941
			1	1.273	1.22	1.615	3.77	4.721	4.825			1	1.775	1.856	4.905	4.056	1.792	1.129
			1	1.459	1.258	2.32	3.983	4.6	6.294			1	1.19	1.148	4.8	3.76	1.762	0.838
			1	1.33	1.789	1.448	1.407	3.987	5.863			1	1.86	1.466	1.993	2.402	1.746	2.842
		MEAN	1	1.33275	1.41875	1.7555	3.096	4.5585	5.53325		MEAN	1	1.623	1.809	3.5995	2.893	1.8035	1.9375
		SD	0	0.0886581	0.259835	0.385802	1.17049	0.404061	0.667135		SD	0	0.299276	0.700625	1.47597	1.25351	0.0760942	1.10871
		SEM	0	0.044329	0.129918	0.192901	0.585246	0.202031	0.333568		SEM	0	0.149638	0.350313	0.737986	0.626755	0.0380471	0.554354
		mfn1	day1	day20	day30	day40	day50	day60	day70		mfn2	day1	day20	day30	day40	day50	day60	day70
			1	1.268	3.712	1.479	2.231	5.141	3.44			1	1.154	1.199	1.276	1.667	1.646	1.354
			1	2.4	2.68	2.589	2.319	1.586	4.639			1	1.885	1.948	2.335	2.075	2.244	2.079
			1	2.157	1.724	2.665	3.619	1.922	2.062			1	2.199	2.143	2.642	2.796	2	2.8
			1	1.798	1.762	1.186	2.377	2.516	2.033			1	2.48	2.7	3.4	2.994	3.131	2.319
		MEAN	1	1.90575	2.4695	1.97975	2.6365	2.79125	3.0435		MEAN	1	1.9295	1.9975	2.41325	2.383	2.25525	2.138
		SD	0	0.491848	0.938872	0.757527	0.657744	1.613	1.24997		SD	0	0.571274	0.620411	0.880428	0.619519	0.633352	0.602534
		SEM	0	0.245924	0.469436	0.378764	0.328872	0.8065	0.624986		SEM	0	0.285637	0.310205	0.440214	0.309759	0.316676	0.301267
	s1g
			drp1		mfn1		mfn2		opa1
			ru-	ru+	ru-	ru+	ru-	ru+	ru-	ru+
			1	4.88015	1	1.51382	1	2.02127	1	1.93542
			1	5.0057	1	1.26305	1	1.27061	1	1.62303
			1	3.63004	1	0.981908	1	1.42807	1	1.06053
		MEAN	1	4.5053	1	1.25293	1	1.57332	1	1.53966
		SD	0	0.760589	0	0.2661	0	0.395847	0	0.443363
		SEM	0	0.439127	0	0.153633	0	0.228543	0	0.255976
	s1h
			drp1		mfn1		mfn2		opa1
			ru-	ru+	ru-	ru+	ru-	ru+	ru-	ru+
			1	4.88015	1	1.51382	1	2.02127	1	1.93542
			1	5.0057	1	1.26305	1	1.27061	1	1.62303
			1	3.63004	1	0.981908	1	1.42807	1	1.06053
		MEAN	1	1.22096	1	1.51024	1	1.98613	1	1.91477
		SD	1	1.02191	1	1.27393	1	1.42644	1	1.62866
		SEM	1	0.822866	1	1.02513	1	1.27719	1	1.05653

## Sheet: supplementary figure 2
	S2a								S2b											S2d							S2O
																													Control	RU 486-	RU 486+
			day	0	200	500					ACTIN			VIMAR							day	RU486-	RU486+					0
			2	1	1	1				RU-	25187	26175	32657	136661	187033	249773					1							1
			2	1	1					RU+	26732	17291	27720	271232	270580	532152					2							3	1	1	1
			4	1																	3							3	1	1	1
			6	1	1																4							3	1		1
			8	1		1															5	1						3	1		1
			8	1		1															5	1						3	1		1
			10			1															6							3	1
			10			1					RU-	RU+									6							3	1	1	1
			10			1					1	1.87									7							5	1	1	1
			12								1	2.19									8							5	1	1	1
			14		1						1	2.51									9							5	1	1	1
			16	1	1					MEAN	1	2.19									10	1						5	1	1	1
			16	1	1					SD	1	2.29667									10	1						5	1	1	1
			16	1						SEM	1	2.33222									11		1					5	1	1	1
			16	1																	11		1					5	1	1	1
			16	1																	12	1	1					5	1	1	1
			16	1					S2c												12	1	1					5	1	1	1
			16	1																	13		1					5	1	1	1
			18	1	1	1					ACTIN			VIMAR							13		1					5	1	1	1
			18	1						RU-	29856	21675	20598	136661	187033	249773					14							6	1	1	1
			20	1	1					RU+	25865	23964	18462	306637	386687	499234					15							6	1	1	1
			20	1																	15							6	1	1	1
			20	1																	15							6	1	1	1
			20	1							RU-	RU+									16							6	1	1	1
			22	1	1	1					1	2.59									17							6	1	1	1
			22		1	1					1	1.87									17							6	1	1	1
			22		1	1					1	2.23									18							6		1	1
			22			1				MEAN	1	2.23									18							6		1	1
			22			1				SD	1	2.11									18							6		1	1
			22	1	1	1				SEM	1	2.19									19							6		1	1
			24	1	1																19							6		1	1
			24		1																19							6		1	1
			24		1																19							6		1	1
			26	1	1	1			s2e												20		1					6		1	1
			26		1	1					ru-	ru+									20		1					6		1	1
			28	1	1	1					86.9565	33.913									21		1					6		1	1
			28	1							87.3913	35.2174									21		1					6		1	1
			28	1							82.1739	37.3913									22		1					6		1	1
			28	1							76.5217	25.2174									23		1					6		1	1
			28	1							57.8261	24.3478									24		1					6		1	1
			28	1							57.8261	16.087									24		1					6		1	1
			28	1							50	18.2609									24		1					6		1	1
			30	1	1	1				MEAN	55.2174	19.5652									24		1					6		1	1
			30	1	1	1				SD	54.3478	17.971									25							6		1	1
			30	1		1				SEM	53.1884	18.5991									26		1					6		1	1
			30			1															26		1					6		1	1
			32		1	1															27	1	1					6		1	1
			32		1	1															27		1					6		1	1
			32		1																28		1					6		1	1
			34	1	1	1			s2f												28		1					6		1	1
			34	1	1	1															29		1					6		1	1
			34		1						ru-	ru+									29		1					7	1	1	1
			36	1	1	1					0.98541	0.721943									30	1	1					7	1	1	1
			36	1	1						1.03135	0.628571									30		1					7	1	1	1
			36	1	1						1.04415	0.555924									30		1					7	1	1	1
			36		1						0.938019	0.634552									30	1	1					7	1	1	1
			38	1		1					0.74541	0.448686									31		1					7	1	1	1
			38	1		1					0.790819	0.527962									31		1					7	1	1	1
			40	1	1	1				MEAN	0.824749	0.537067									31		1					7		1	1
			40	1		1				SD	0.786993	0.504572									31		1					7		1	1
			40	1		1				SEM	0.800854	0.5232									31		1					7		1	1
			40	1																	31		1					7		1	1
			40	1																	31		1					7		1	1
			40	1					S2H												31		1					7		1	1
			42	1	1	1															32		1					7		1	1
			42		1						RU486-	RU486+									32		1					7		1	1
			42		1						1.73	0.355511									32		1					7		1	1
			42		1						1.68948	0.528462									32		1					7		1	1
			42		1						1.64784	0.55107									33							7		1	1
			42		1						1.46669	0.707348									34							7		1	1
			42		1						1.44547	0.6526									35		1					7		1	1
			42		1					MEAN	1.52	0.637006									35		1					7		1
			42		1					SD	1.47739	0.665651									36							7		1
			42		1					SEM	1.48095	0.651752									37	1						9	1	1	1
			42		1																37	1						9	1	1	1
			42		1																38		1					9	1	1	1
			42		1				s2i												38		1					9	1	1	1
			42		1						RU486 -	RU486+									39	1	1					9	1	1	1
			42		1						1	0.365672									39	1						9	1	1	1
			44	1	1	1					1	0.403295									39	1	1					9	1	1	1
			44	1	1	1					1	0.412716									39							9	1	1	1
			44		1	1				MEAN	1	0.393894									40	1						9	1	1	1
			44		1	1				SD	1	0.403302									40							9	1		1
			44			1				SEM	1	0.403304									41	1						9	1		1
			46	1	1	1															41	1						9	1		1
			46	1	1	1															41	1						9	1		1
			46	1	1	1			s2j												41							9	1		1
			46	1		1															42	1						9	1		1
			46	1		1						RU486 -	ru486+								42	1						9	1		1
			46			1						1	0.627411								42	1						9	1		1
			46			1						1	0.701087								42							9	1		1
			48	1	1	1						1	0.555542								43		1					10	1	1	1
			48	1	1	1						1	0.567679								43		1					10	1	1	1
			48	1	1	1					MEAN	1	0.608103								44	1						10	1	1	1
			48		1	1					SD	1	0.577108								44	1						10	1	1	1
			48		1						SEM	1	0.584297								44	1						10	1	1	1
			48		1																44	1						10	1	1	1
			50	1	1	1															44		1					11	1	1	1
			50	1	1	1			S2K												44							11	1	1	1
			50	1	1	1						RU486 -	RU486 +								45	1	1					11	1	1	1
			50		1	1						1	0.480114								45	1	1					11	1	1	1
			52	1	1	1						1	0.402204								45		1					11	1	1	1
			52	1	1	1						1	0.568413								45							11	1	1	1
			52	1	1	1						1	0.545886								46	1	1					11	1	1
			52	1	1	1						1	0.373652								46	1	1					11		1
			52	1	1	1						1	0.768849								47	1	1					11		1
			52	1		1						1	0.546015								47	1	1					11		1
			54	1	1	1					MEAN	1	0.562839								47		1					13	1	1	1
			54	1	1	1					SD	1	0.625901								47		1					13	1	1	1
			54	1	1						SEM	1	0.578252								47							13	1	1	1
			54		1																47	1	1					13	1	1	1
			54		1																47	1	1					13	1	1	1
			54		1																47		1					13	1	1	1
			56	1	1	1															47							13	1	1	1
			56	1	1	1			S2L												47		1					13	1	1	1
			56	1	1	1					340	380	RATIO								48		1					13	1	1
			56	1	1					W1118	984	639	0.6502								48		1					13	1	1
			56	1							1670	1129	0.676052								48		1					13	1	1
			56	1							1003	651	0.649204								48		1					13	1	1
			56	1							1564	1045	0.668476								48							13	1	1
			56	1																	48							13	1
			58	1	1	1					340	380									48							13	1
			58	1	1					HSGLU	1890	1720	0.91054								48		1					13	1
			58	1	1						1256	1341	1.06771								49		1					13	1
			58	1	1						1896	1823	0.961611								49		1					13	1
			60	1	1	1					1356	1733	1.27824								50	1	1					13	1
			60	1	1	1															50	1	1					13	1
			60	1	1																50		1					13	1
			60	1					S2M												50	1	1					13	1
			62	1		1					control	calcium	calcium +vimar								50	1	1					13	1
			62	1		1					1	0.433406	0.43423								50		1					13	1
			62	1		1					1	0.566109	0.567114								51		1					13	1
			62	1		1					1	0.384714	0.385341								51		1					14	1	1	1
			62	1		1				MEAN	1	0.46141	0.462228								51		1					14	1	1	1
			62	1	1	1				SD	1	0.470744	0.471561								51		1					14	1	1
			64	1	1	1				SEM	1	0.438956	0.43971								52	1	1					14	1	1
			64	1		1															52	1	1					14	1
			64	1																	53	1	1					15	1		1
			64	1																	53	1	1					15	1		1
			64	1																	53		1					15	1
			64	1																	53		1					15	1
			64	1					S2N												53		1					15	1
			64	1							control	calcium	calcium +vimar								53	1	1					15	1
			64	1							1	0.407666	0.627995								53	1	1					15	1
			64	1							1	0.780868	0.602664								53		1					16	1	1	1
			66		1						1	0.660488	0.318654								53		1					16	1	1	1
			66		1						1	0.419787	0.597279								53		1					16	1	1
			66		1					MEAN	1	0.620381	0.506199								54		1					16	1	1
			66		1					SD	1	0.566885	0.474044								54		1					16	1
			66		1					SEM	1	0.535684	0.525841								54		1					16	1
			66		1	1															54		1					16	1
			68		1	1															55		1					16	1
			68		1	1															55		1					17	1		1
			68		1	1															56							18	1	1	1
			68		1	1															57	1	1					18	1	1
			68		1	1															57	1	1					18	1	1
			68		1																58	1	1					18	1
			70	1	1	1															58	1	1					19	1		1
			70	1	1	1															59		1					19	1		1
			70	1	1																59		1					20	1	1	1
			70	1	1																60	1	1					20	1	1	1
			70	1	1																60	1	1					21	1	1	1
			70	1																	60	1	1					21	1
			72	1	1	1															60	1	1					22	1
			72	1	1	1															60		1
			72	1	1																60		1
			72	1																	61		1
			72	1																	61		1
			74	1	1	1															62	1	1
			74		1	1															62	1
			76	1	1	1															62	1
			76		1	1															62	1	1
			76		1																62	1
			76		1																62	1
			78	1	1	1															63		1
			78	1	1	1															63		1
			78	1	1	1															64		1
			78	1	1																64		1
			78	1	1																65		1
			78		1																65		1
			80	1	1	1															66	1	1
			80	1	1	1															66	1	1
			80	1	1	1															66		1
			80	1		1															66		1
			80	1		1															66		1
			80	1		1															66		1
			82	1	1	1															66		1
			82	1	1	1															66		1
			82		1	1															66		1
			82		1	1															66		1
			82		1	1															66		1
			84	1	1	1															66		1
			84		1	1															66		1
			84		1	1															66		1
			84		1	1															67	1	1
			84		1																67	1	1
			84		1																67	1
			86																		67	1
			88	1	1	1															67	1
			88	1	1	1															67	1
			88		1																67	1
			90	1	1	1															67	1
			90	1		1															68	1	1
			90	1		1															68	1	1
			92	1	1	1															68	1	1
			92	1	1	1															68	1	1
			92		1																68	1	1
			92		1																68	1	1
			92		1																68	1	1
			92		1																68	1	1
			94	1	1	1															68		1
			94		1																68		1
			94		1																68		1
			94		1																68		1
			96	1	1	1															69	1	1
			96	1	1	1															69	1	1
			96		1																69	1
			96		1																69	1
			96	1	1																69	1
			98	1	1	1															69	1
			98	1	1	1															69	1
			98	1	1	1															69	1
			98	1	1	1															70	1	1
			98		1																70	1	1
			98		1																71	1	1
			100	1	1	1															71	1	1
			100	1	1	1															72		1
			100	1	1	1															72		1
			100	1		1															73	1	1
			100	1		1															73	1	1
			102	1	1	1															73	1	1
																					73	1	1
																					73	1	1
																					73	1	1
																					73	1	1
																					73	1	1
																					73		1
																					73		1
																					73		1
																					73		1
																					74		1
																					74		1
																					75	1	1
																					75	1	1
																					75		1
																					75		1
																					76	1
																					76	1
																					77		1
																					77		1
																					78
																					79
																					80		1
																					80		1
																					81	1
																					81	1
																					81	1
																					81	1
																					81	1
																					81	1
																					81	1
																					81	1
																					81	1
																					81	1
																					81	0
																					81	0
																					81	0
																					81	0
																					81	0
																					81	0
																					81	0
																					81	0
																					81	0
																					81	0
																					81	0
																					81	0
																					81	0
																					81	0
																					81	0
																					81	0
																					81	0
																					81	0
																					81	0
																					81	0
																					81	0
																					81	0
																					81	0
																					81	0

## Sheet: supplemetary figure 3
	S3A
			ACTIN			VIMAR					S3G
		RU-	27732	2691	19720	21587	27165	37657
		RU+	42225	87496	151120	271230	27086	188423
			RU-	RU+
			1	0
			1	0.32									day	attp2 ru-	attp2 ru+	mirornai ru-	mirornai ru+
			1	0.42									1
		MEAN	1	0.246667									2
		SD	1	0.328889									3
		SEM	1	0.331852									4
													5			1
													6
	S3B												7
			Ctrl	Ru486 all	Ru486 late								8
			0.5	0.538462	0.692308								9
			0.67	0.5	0.7								10
			0.46	0.333333	0.75								11			1
			0.5	0.583333	0.846154								12
			0.62	0.583333	0.615385								13
			0.64	0.583333	0.615385								14
			0.64	0.222222	0.785714								15
				0.363636	0.666667								16
				0.583333	0.75								17			1
				0.571429	0.75								18
				0.545455									19	1
		MEAN	0.575714	0.491624	0.717161								20
		SD	0.575714	0.536169	0.733581								20
		SEM	0.575714	0.524416	0.725371								21	1	1
													21		1
													22		1	1
													23	1	1
													23		1
	S3C												24	1	1	1
			RU486 -	ru486 all	RU486 late								24	1	1
			0.795519	0.376565	1.36778								25	1	1
			0.629492	0.318632	1.23849								25	1	1
			0.557429	0.222901	1.14382								26	1	1	1
					1.04703								26	1
					0.974264								27	1	1
		MEAN	0.557429	0.222901	1.05504								27	1	1
		SD	0.557429	0.222901	1.02545								28	1	1	1
		SEM	0.557429	0.222901	1.01825								28		1
													29		1		1
													30		1	1	1
													31		1		1
	S3D												31		1		1
			RU486 -	RU486 + all	ru486 + late								31		1		1
			1	0.340442	1.27192								32		1	1	1
			1	0.425704	1.35471								32		1		1
			1	0.235165	1.3465								32		1		1
			1	0.340542	1.36036								33		1		1
		MEAN	1	0.333804	1.35386								34		1	1	1
		SD	1	0.30317	1.35357								35	1	1
		SEM	1	0.325838	1.35593								35		1
													35		1
													35		1		1
													36		1	1	1
	S3E												36		1
			Control -	Control +	MIRO RNAi -	MIRO RNAi +							36		1
			1	0.93	1	0.452							36		1
			1	0.948	1	0.588							37	1	1	1	1
			1	0.928	1	0.418							37		1	1
		MEAN	1	0.935333	1	0.486							37		1
		SD	1	0.937111	1	0.497333							37		1
		SEM	1	0.933481	1	0.467111							38	1	1	1	1
													38		1	1	1
													38		1
	S3F												38		1
			Control -	Control +	MIRO RNAi -	MIRO RNAi +							39	1	1	1	1
			1	1.792	1.083	2.152							39		1	1	1
			1	1.925	1.051	1.921							39		1	1
			1	2.092	0.989	1.979							39		1
		MEAN	1	1.93633	1.041	2.01733							39		1
		SD	1	1.98444	1.027	1.97244							39		1
		SEM	1	2.00426	1.019	1.98959							40	1	1	1	1
													40		1	1	1
													40		1	1
													40		1
													41	1	1	1	1
													41	1	1		1
													41		1		1
													41		1
													41		1
													42	1	1	1	1
													42	1	1	1	1
													42		1		1
													42		1
													42		1
													43	1	1	1	1
													43	1			1
													43				1
													44	1	1	1	1
													44	1		1	1
													44				1
													45	1	1	1	1
													45		1	1
													45		1
													45		1
													45		1
													46	1	1	1	1
													46		1	1	1
													46		1	1
													46		1	1
													46		1
													46		1
													47	1	1	1	1
													47		1	1	1
													47		1	1	1
													47		1	1
													47		1	1
													47			1
													48	1	1	1	1
													48		1	1	1
													48		1	1	1
													48		1	1	1
													48		1	1
													49	1	1	1	1
													49		1	1	1
													49		1	1	1
													49		1	1
													50		1	1	1
													50		1	1
													50		1	1
													51	1	1	1	1
													51		1	1
													51		1	1
													52	1	1	1	1
													52		1	1
													52		1	1
													52		1	1
													53	1	1	1	1
													53		1	1	1
													53		1	1	1
													53		1	1
													53		1	1
													53		1	1
													53		1	1
													53		1	1
													54	1	1	1	1
													54		1	1	1
													54		1	1	1
													54		1	1	1
													54		1	1	1
													54		1	1	1
													54		1	1
													54		1	1
													54		1
													54		1
													54		1
													54		1
													54		1
													55	1	1	1	1
													55		1	1	1
													55		1
													55		1
													55		1
													55		1
													55		1
													55		1
													55		1
													55		1
													55		1
													55		1
													55		1
													55		1
													55		1
													55		1
													55		1
													56	1	1	1	1
													56		1	1	1
													56		1	1
													56		1
													56		1
													56		1
													56		1
													56		1
													56		1
													56		1
													56		1
													56		1
													56		1
													56		1
													56		1
													56		1
													56		1
													56		1
													56		1
													57	1	1	1	1
													57	1	1	1	1
													57		1	1
													57		1
													57		1
													57		1
													58	1	1	1	1
													58	1	1	1	1
													59	1	1	1	1
													59	1	1
													59	1	1
													59	1	1
													60	1		1
													60	1		1
													60	1
													60	1
													60	1
													60	1
													60	1
													61	1		1	1
													61	1		1	1
													61	1
													62	1		1	1
													62	1		1	1
													62	1
													62	1
													63	1		1	1
													63	1		1	1
													63			1	1
													63				1
													63				1
													64	1		1	1
													64	1		1	1
													64	1			1
													64				1
													64				1
													65	1		1	1
													65	1		1	1
													65	1		1	1
													65	1			1
													65				1
													66	1		1	1
													66	1		1	1
													66	1		1	1
													66	1		1	1
													66	1			1
													67	1		1	1
													67	1		1	1
													67	1		1	1
													67	1		1	1
													67	1			1
													67	1			1
													67	1			1
													67	1			1
													68	1		1	1
													68	1		1	1
													68	1		1	1
													68	1			1
													68	1			1
													68	1			1
													68	1			1
													68	1			1
													68	1			1
													68	1			1
													68	1			1
													68	1			1
													68	1			1
													68				1
													68				1
													69	1		1	1
													69	1		1	1
													69	1		1	1
													69	1		1	1
													69	1		1	1
													69	1		1	1
													69	1		1	1
													69	1		1	1
													69	1		1	1
													69	1		1	1
													69	1		1	1
													69	1			1
													69				1
													70	1		1	1
													70	1		1	1
													70	1		1	1
													70	1		1	1
													70	1		1	1
													70	1		1	1
													70	1		1	1
													70	1		1	1
													70	1		1	1
													70	1		1	1
													70	1		1	1
													71	1		1	1
													71	1		1	1
													71	1		1	1
													71	1		1	1
													71	1		1	1
													71	1		1	1
													71	1		1	1
													71			1	1
													71			1	1
													72	1		1	1
													72	1		1	1
													72	1		1	1
													72	1		1	1
													72	1		1	1
													72			1	1
													72			1	1
													72			1	1
													72			1	1
													72			1	1
													72			1	1
													72			1
													73	1		1	1
													73	1		1	1
													73	1		1	1
													73	1		1	1
													73			1	1
													73			1	1
													73			1	1
													73			1	1
													73			1	1
													73			1	1
													74			1	1
													74			1	1
													74			1	1
													74			1	1
													74			1	1
													74			1
													74			1
													74			1
													75			1	1
													75			1	1
													75			1	1
													75			1
													76	1		1
													76	1		1	1
													76	1			1
													76				1
													78	1
													78	1
													78	1
													78	1

## Sheet: supplemetary figure 4
	S4A
			1	2	3	4	5	6
		RAP1GDS1	189652	20145	87999	10025	9221	8198
		ACTIN	289655	24652	312561	28356	22568	24469
			1	1	0.43	0.54	0.5	0.41
	S4B
		CONTROL	4MIN	8MIN	12MIN	16MIN	Sirna	4MIN	8MIN	12MIN	16MIN
		long	29	3	0	0	long	85	80	33	0
			26	2	0	0		87.365	79	46	0
			38	1.9	0	0		74.65	86.365	35	0
			20	0	0	0		77.3625	76.362	38	0
			30	7	0	0		92.35	81.365	43	0
			19.9	2	0	0		80.36	73.652	45	0
		frag	26	92.6	100	100	frag	1	17.2	45	100
			30	89	100	100		6	5.6	35	100
			25	96.3	100	100		10	9.2	37	100
			32	89.36	100	100		9	12	30	100
			37	86.369	100	100		4	16.3	47	100
			23	85.365	100	100		4	17.3	42	100
		short	45	4.4	0	0	short	14	2.8	22	0
			44	9	0	0		6.635	15.4	19	0
			37	1.8	0	0		15.35	4.435	28	0
			48	10.64	0	0		13.6375	11.638	32	0
			33	6.631	0	0		3.65	2.335	10	0
			57.1	12.635	0	0		15.64	9.048	13	0
	S4D
			control	rap1gds1 overexpression
			57	184.5
			58	245.5
			66	266
			58	192
			78	277
		MEAN	63.4	233
		SD	66.4667	234
		SEM	69.2889	248
	S4E
			control	rap1gds1 overexpression
			8.18	7.35
			6.71	4.04
			3.68	2.97
			5.98	5.06
			3.8	2.41
			4.16	3
			9.57	2.66
			7.71	2.76
			7.57	3.68
		MEAN	6.37333	3.77
		SD	7.21778	3.40333
		SEM	7.0537	3.61778
	S4F
			contrl	rap1gds1 overexpression
			80	255
			107	246
			66	255
			79	255
			78	255
			51	213
			65	240
			63	255
		MEAN	73.625	246.75
		SD	67.2083	247.25
		SEM	67.9444	249.667
	S4G
			contrl	rap1gds1 overexpression
			1	0.313725
			1	0.434959
			1	0.258824
			1	0.309804
			1	0.305882
			1	0.239437
			1	0.270833
			1	0.247059
		MEAN	1	0.297565
		SD	1	0.271819
		SEM	1	0.272148

[truncated: 2 more sheets: supplemetary figure 5, supplemetary figure 6]
